# Supplementary material for: Complications in Thoracic Minimally Invasive Spine Surgery (2013–2024): A Systematic Review
Source: J Clin Med. 2026 Jan 3;15(1):363. doi: 10.3390/jcm15010363 (PMC12786803; doi:10.3390/jcm15010363)
Supplement: Supplementary file 1 [file jcm-15-00363-s001.zip]

Archive with 3 entries (2 files):
- jcm-3997662-supplementary/
- jcm-3997662-supplementary/Supplementary File 1 Text S1.pdf
- jcm-3997662-supplementary/Supplementary File 2 Table S1 PRISMA Checklist.pdf
